# Supplementary material for: Knowledge, Attitude and Practice of Main Stakeholders towards Human Papilloma Virus Infection and Vaccination in Mombasa and Tana-River Counties in Kenya: A Qualitative Study
Source: Vaccines (Basel). 2021 Sep 28;9(10):1099. doi: 10.3390/vaccines9101099 (PMC8538985; doi:10.3390/vaccines9101099)
Supplement: Supplementary file 1 [file vaccines-09-01099-s001.zip]

Archive with 1 entries (1 files):
- vaccines-1371793-supplementary.pdf
